# Supplementary material for: Multiple factors regulate the expression of sufCDSUB in Streptococcus mutans
Source: Front Cell Infect Microbiol. 2024 Nov 27;14:1499476. doi: 10.3389/fcimb.2024.1499476 (PMC11631912; doi:10.3389/fcimb.2024.1499476)
Supplement: Supplementary file 2 [file Table1.xlsx]

## Sheet: Sheet1
Table S1. Primers used in this study
Name	Oligonucleotide sequence (5'-3')	Application
TSO-pcr	cattgcaagcagtggtatcaac	PCR in sufCDSUB promoter mapping via RACE kit
TSO	gctaatcattgcaagcagtggtatcaacgcagagtacatggg	TSO sequence for sufCDSUB promoter mapping via RACE kit
SufCR	ctcgctcatcaacttccatttccaa	reverse transcription in sufCDSUB promoter mapping via RACE kit
Suf-RT	AGAAATCTTCTCATCATCTTTCTTAC	PCR in sufCDSUB promoter mapping via RACE kit
Suf-RT2	ttcaccgtcaagtaaaatttctc	PCR in sufCDSUB promoter mapping with sufCR as the reverse transcription primer in RACE
spxA155	gtattgtaaacgtacatg	allelic exchange muation of spxA1
spxA153	ggtaaccatgaattcactacccctt	allelic exchange muation of spxA1
spxA135	agaagatgacgaattcgaattacgc	allelic exchange muation of spxA1
spxA133	caacttcattttaggaat	allelic exchange muation of spxA1
nps5	ttcttgtttgggaggatgattccac	seqence confirmation of allelic exchnage mutant via non-polar spec replacement
nps3	atattgcgggaaatgcagtggctg	seqence confirmation of allelic exchnage mutant via non-polar spec replacement
perR 55	tgaaacgactgttctattaattgg	allelic exchange mutation of perR
perR 53Rl	tgcgtgaattcatgatcataaacatcc	allelic exchange mutation of perR
perR 35Rl	tgtagacactgagaattctcatatc	allelic exchange mutation of perR
perR 33	accaagactggtacgctagaag	allelic exchange mutation of perR
perRe5bm	atgggatcccattctcataa taatgatcc	PCR amplification for PerR expression
perRe3sa	tagtcgacttaatcggcttttttagttttcttgc	PCR amplification for PerR expression
sufivt5	aacggcagttgctgttgtcac	in vitro transcription of sufCDSUB
sufivt3b	tgtcatttgttactccctttctttc	in vitro transcription of sufCDSUB
dFbx235	cgtaagataatttttagacaagaag	deletion of Fur-box2 "with deletion of EC 8 mer agaaaaag" in suf promoter region
dFbx253	cttgtctaaaaattcttacg gcgatatttag	deletion of Fur-box2 "with deletion of EC 8 mer agaaaaag" in suf promoter
dFbx135	atgaataaatcactcagaaaggagcgtacatg	deletion /mutation of Fur-box1 in suf promoter from ﻿ATAATGATAAAT to ﻿ATAAATCACTCA
dFbx153	ctcctttctgagtgatttattcattataacaaa	deletion /mutation of Fur-box1 in suf promoter from ﻿ATAATGATAAAT to ﻿ATAAATCACTCA
sufP52m	tgttcttctctttggtatctctg	5' primer for amplification biotinylated probe for EMSA, to be used with Psuf3
sufp52	tgttcttctctttggtatctctg	5' primer for amplification of cold probe in EMSA
PSperRF	tttttgttATAATGAATAATGATAAATGAAAGG	Forward primer for mutation of PerR-box1 in suf promoter, from TTGGACTTTTTTTGTT to ﻿AAGATCATTTTTTGTT
PSperRR	atgatcttTTGGACTTTCTTCTTGTC	reverse primer for mutation of PerR-box1
PSbx2mF	tttgTAATTTTTAGACAAGAAGAAAGTC	5' primer for Fur-box2 mutantion from ﻿GAAAAAGT to ﻿CTTTTTGT
Psbx2mR	aagtTCTTACGGCGATATTTAG	3' primer for Fur-box2 mutantion
PSIRmF	gattaccgtcaaGAAGTAGTAGCTAAATATCG	5' primer for Fur-box2 mutantion from ﻿﻿GGCAATAGTGATTACCGTC to ﻿CGACAAATGAGATTACCGTC
PSIRmR	tcatttgtcgttTAAAAGCCAATAGTCTGAAG	3' primer for Fur-box2 mutantion			﻿
SloR55	tgatattactaagaatatcgctgg	allelic exchange muation of sloR
SloR53X	﻿tcttctcatctagatcactgagttc	allelic exchange muation of sloR
SloR35X	aggtgactctagaagttgccag	allelic exchange muation of sloR
SloR33	﻿tccacatgcttcatattgatgaag	allelic exchange muation of sloR
sloR5bm	﻿atggatccCCTAATAAAGAAGATTACC	SloR expression
sloR3Sa	﻿TCATATCATGTCGACTCATGGATAG	SloR expression
SigX5Kp	aaggtacctttgaaattgtttttaataagg	expression of Sigma A
SigX3Sa	tagtcgacctatttttccttaaaatcac	expression of Sigma A
smu.841 55	atgtgaatagcaggaaatgtagtttg	allelic exchange muation of SMU.841
smu.841 53Xh	﻿ttgctgaattctcgagataaatcatc	allelic exchange muation of SMU.841
SMU.841 35 Xb	﻿catgatatctagatttcaacgacatc	allelic exchange muation of SMU.841
SMU.841 33	﻿agttaaggtcattagataggcttc	allelic exchange muation of SMU.841
SMU.1051 55	﻿caaaagttgttggtgtaccattagg	allelic exchange muation of SMU.1051
SMU.1051 53 Xh	﻿aacagaagtcctcgagtctgtcatag	allelic exchange muation of SMU.1051
SMU.1051 35 Xb	﻿cttctagagtcaatacgtatcag	allelic exchange muation of SMU.1051
SMU.1051 33	﻿caagtaatagtagacatagtttac	allelic exchange muation of SMU.1051
SMU.210C3St	﻿accaataagagctctcttcttaccatc	complementation of SMU.210
SMU.209CNh	atgctagcagatgttgttgatgttcc	for complementation of SMU.210
dpr55	﻿AAGTATCAGATGGTGTCATTG	allelic exchange muation of dpr
dpr53Xb	tctcctctagatgaataatagaagc	allelic exchange muation of dpr
dpr35X	aagacaatctagatgttgcagg	allelic exchange muation of dpr
dpr33	AGATAGAAAGTAACTTTCTCAACAAC	allelic exchange muation of dpr
lysR355	atcttcttgacctttgacatgaac	allelic exchange muation of cysR
lysR353X	tgagtaatatctagatgtttggcag	allelic exchange muation of cysR
lysR335X	cttgatctagacgatgaaattgacat	allelic exchange muation of cysR
lysR333	acaacctttactgacatgatgaag	allelic exchange muation of cysR
cysRe5B	atggatcc﻿ATGAATATTCAACAATTAC	CysR expression
cysRe3S	AAGGTCGACTAAGGCTTATAAGTTTC	CysR expression
sufivt5b	ACACCACTCTTCAGACTATTG	in vitro transcription of sufCDSUB
Note: Sequences underlined are restriction sites engineered for cloning.
